# Supplementary material for: Design, Characterization, and Hematopoietic Efficacy of a Fluorinated Pyrazolopiperidine Inclusion Complex
Source: Molecules. 2025 Oct 11;30(20):4047. doi: 10.3390/molecules30204047 (PMC12566042; doi:10.3390/molecules30204047)
Supplement: Supplementary file 1 [file molecules-30-04047-s001.zip]

Archive with 1 entries (1 files):
- molecules-3861245-supplementary.pdf
